# Supplementary material for: The Effects of Thermal Pasteurisation, Freeze-Drying, and Gamma-Irradiation on the Antibacterial Properties of Donor Human Milk
Source: Foods. 2021 Sep 2;10(9):2077. doi: 10.3390/foods10092077 (PMC8469727; doi:10.3390/foods10092077)
Supplement: Supplementary file 1 [file foods-10-02077-s001.zip]

Archive with 1 entries (1 files):
- foods-1316175-supplementary.pdf
